# Supplementary material for: Radical Composition and Radical Reaction Kinetics in the Probe-Irradiated XLPE Samples as a Potential Source of Information on Their Aging Degree
Source: Materials (Basel). 2022 Aug 19;15(16):5723. doi: 10.3390/ma15165723 (PMC9414847; doi:10.3390/ma15165723)
Supplement: Supplementary file 1 [file materials-15-05723-s001.zip]

Archive with 1 entries (1 files):
- materials-1859781-supplementary.pdf
